# Supplementary material for: LEM Domain Containing 1 Acts as a Novel Oncogene and Therapeutic Target for Triple-Negative Breast Cancer
Source: Cancers (Basel). 2023 May 26;15(11):2924. doi: 10.3390/cancers15112924 (PMC10251810; doi:10.3390/cancers15112924)
Supplement: Supplementary file 1 [file cancers-15-02924-s001.zip]

Archive with 1 entries (1 files):
- cancers-2368677-supplementary.pdf
